# Supplementary material for: Methodological Approaches to and Reported Performance of Applications of Automated Machine Learning in Diabetes Risk Prediction: Rapid Review
Source: JMIR AI. 2026 May 12;5:e87819. doi: 10.2196/87819 (PMC13167060; doi:10.2196/87819)
Supplement: Multimedia Appendix 1 [file ai-v5-e87819-s001.xlsx]

## Sheet: Sheet1
GENERAL INFORMATION				METHOD			POPULATION				DATA					VARIABLES			MACHINE LEARNING				PERFORMANCE (min-max)							METHODOLOGY QUALITY		PROBAST (2025) Risk Level
First Author	Year	Source	Country	Study objective(s)	Type of study	Study setting	Population	n included	Inclusion/exclusion	Diabetes	Source	Genomic	Behavioral	Environmental	Clinical	Number of variables	Automated processing	Variables selection	AutoML Tool Used	ML approach	Validation method	Comparison with other approach	Accurancy (overall performance)	Specificity (avoiding false positives)	Sensibility (avoiding false negatives)	ROC curves (AUC) (overall discrimination ability)	Precision (among the predicted positives, how many are true)	F1-score (precision–sensitivity trade-off)	Presence of Calibration	Interpretability	Reproductibility	Participants	Predictors	Results	Analysis	Overall risks	Comments
Olivera, AR	2017	São Paulo Medical Journal	Brasil	Develop and validate predictive models of T2DM	Observational cohort	Clinical, real	Adults 35–74 ans	12447	Without self-reported T2DM, exclusions for missing data	T2DM	Public cohort ELSA	No	Yes	Yes	Yes	27	Yes	Forward selection, wrapper	No (semi-automatisé)	LR, ANN, NB, KNN, RF	10-fold CV + Hold-out 70/30	Yes	0.710-0.940	0.680-0.930	0.720-0.950	0.750-0.960	No	No	No	Yes	Yes	Moderate	High	High	Moderate	Moderate	Old study, no calibration, no external validation
Fazakis, N	2021	IEEE Access	Greece	Develop a predictive ML model for T2DM	Prospective cohort	Clinical, real	Adults ≥50 ans	2009	Without T2DM, exclusions for prior diagnosis and missing data	T2DM	Public cohort ELSA	No	Yes	No	Yes	35	Yes	LASSO, corrélation, stepwise	No (optimisation manuelle)	NB, DT, RF, LR, ANN, ensemble voting	Split 70/30 répété + self-training	Yes	0.842-0.963	0.719-0.094	0.695-0.936	0.727-0.969	0.844-0.962	0.842-0.962	No	Yes	No	High	High	High	Moderate	Moderate	Cross-validation only, no calibration
Kulkarni, GN	2021	nternational Conference on Artificial Intelligence and Smart Systems	India	Compare AutoML and manual models	Prospective cohort	Simulation / Open dataset	Adults women Pima	768	Not specified	T2DM	Public and local cohort	No	No	No	Yes	8	Yes	TPOT, H2O automatisée, Winsorization manuelle	TPOT, H2O AutoML	AdaBoost, RF, ExtraTrees, LinearSVC, H2O models	Split 80/20	Yes	0.773-1.000	No	No	0.907-1.000	No	No	No	No	No	High	High	High	Moderate	Moderate	No calibration, no external validation
Abdalrada, AS	2022	Journal of Diabetes & Metabolic Disorders	Australia	Predict the co-occurrence of diabetes and cardiovascular diseases	Retrospective cohort	Clinical, real	Adults ≥ 40 ans	812	Without major comorbidies	T2DM	University local cohort (DiScRi)	No	No	No	Yes	>200	No	LR, Evimp MARS	NA	LR, MARS, CART	10-fold CV	No	0.983-0.999	0.978-0.999	0.983-1.000	0.993-1.000	0.983-1.000	0.983-1.000	No	Yes	No	Moderate	High	High	Moderate-High	Moderate	Volunteer-based selection, no external validation, no calibration
Choi, HY	2022	Medicine (Wolters Kluwer)	South Corea	Compare models for diabetes diagnosis	Observational study	Clinical, real	Adults ≥ 50 ans	3233	Not specified	T2DM	Community cohort KoGES (Corée)	No	Yes	No	Yes	10	No	Clinical hypothesis	NA	CHAID, LR	Implicit split	Yes	0.731 – 0.930	0.735 – 0.940	0.722 – 0.925	0.790 – 0.972	0.715 – 0.918	0.718 – 0.920	No	Yes	No	Moderate-High	High	High	Moderate	Moderate	Single-center, no external validation, no calibration
Laila, Ue	2022	Sensors (MDPI)	Pakistan	Improve the accuracy of early diabetes prediction	Observational cohort	Clinical, real	Adults ≥ 18 ans	520	Not specified	T2DM	UCI Repository (dataset Sylhet Hospital)	No	Yes	No	Yes	17	Yes	Weka	NA	AdaBoost, Bagging, RF	10-fold CV stratified (Weka)	Yes	0.960-0.995	0.958-0.993	0.961-0.996	0.965-0.998	0.962-0.997	0.961-0.996	No	Yes	No	High	High	High	Moderate	Moderate	No calibration, internal validation only
Liu, Q	2022	Journal of Personalized Medicine	China	Develop predictive models of T2DM for the elderly population	Retrospective cohort	Clinical, real	Adults ≥ 65 ans	25406	Without prevalent T2DM, exclusions for loss to follow-up and missing data	T2DM	Community cohort Wuhan CDC	No	Yes	No	Yes	27	Yes	LASSO	NA	LR, DT, RF, XGBoost	Split 80/20 + 10-fold CV tuning	Yes	0.890 – 0.970	No	0.850 – 0.960	0.930 – 0.980	0.870 – 0.960	0.860 – 0.950	No	Yes	No	High	High	High	Moderate	Moderate	No calibration, internal validation only
Mora-Ortiz, M	2022	BMC Medicine	Spain	Identify biomarkers of T2DM remission	Randomized Controlled Tria	Clinical, real	Patients 20–75 ans with T2DM and coronaropathy	183	With stable coronary artery disease and T2DM, exclusions for severe comorbidities	T2DM	Clinical trial CORDIOPREV	No	Yes	No	Yes	12	Yes	O-PLS DA	NA	O-PLS DA, GLM, ROC	Comparaison RE vs No-RE (AUC DeLong, Cox)	Yes	0.840 – 0.910	0.820 – 0.920	0.850 – 0.900	0.890 – 0.950	0.830 – 0.910	0.840 – 0.905	No	Yes	No	High	High	High	Moderate	Moderate	No calibration, internal validation only
Daliya, VK	2023	IEEE Access	India	Predict T2DM progression with an ensemble model	Prospective cohort	Simulation / Open dataset	Adults ≥ 18 ans	442	Public data, classes defined by glucose threshold	T2DM	Public cohort (Stat.NCSU, UCI)	No	No	No	Yes	10	Yes	SHAP	Azure Machine Learning	LightGBM, KNN, ensemble voting	10-fold CV	Yes	0.946-0.982	0.938-0.977	0.942-0.985	0.950-0.99	0.94-0.98	0.941-0.982	No	Yes	No	Moderate	High	High	Moderate	Moderate	Limited sample size, no calibration, no external validation
Rodriguez, DV	2024	JMIR AI	United state of America	Predict engagement with a diabetes prevention program	Prospective and retrospective cohort	Clinical, real	Adultes avec prédiabète (dDPP ou étude clinique)	12262	With prediabetes, exclusions for T2DM and terminal illness	T2DM	Commercial Data (Noom) + New-york cohort	No	Yes	No	Yes	49	Yes	GBF, Shapley values	NA	Gradient-Boosted Forest	Split 70/15/15	No	0.810-0.955	0.770-0.940	0.790-0.960	0.850-0.980	0.820-0.950	0.805-0.955	No	Yes	No	High	High	High	Moderate	Moderate	No calibration, internal validation only
Ji, Y	2025	Acta Diabetologica	China	Predict the co-occurrence of T2DM and coronary artery disease	Prospective and retrospective cohort	Clinical, real	Hospitalized patients with T2DM	3000	Patients with T2DM and coronary artery disease, exclusions for severe pathologies	T2DM	Hospital cohort (PLA, Shanxi)	No	Yes	No	Yes	20	Yes	LASSO	NA	XGBoost, RF, LightGBM, LR	10-fold CV+Split 80/20	Yes	0.781 – 0.952	0.762 – 0.941	0.795 – 0.956	0.803 – 0.963	0.770 – 0.948	0.781 – 0.952	No	Yes	No	Moderate-High	High	High	Moderate	Moderate	No calibration, no external validation
Sadiq, IZ	2025	Scientific Reports, Nature Publishing Group	Iraq	Compare the effectiveness of Decision Tree Classifier and Artificial Neural Network (ANN) in predicting diabetes status	Retrospective cohort	Clinical, real	Patients with and without diabetes	1000	Clinical labeling diabetes/No-diabetes, no detailed criteria	T2DM	Hospital cohort Al-Kindy	No	No	No	Yes	11	No	NA	NA	DT Classifier, ANN	Hold-out 80/20 (Basic CV)	Yes	0.945 – 0.992	0.940 – 0.989	0.946 – 0.994	0.970 – 0.998	0.947 – 0.993	0.945 – 0.992	No	Yes	No	High	High	High	Moderate	Moderate	No calibration, internal validation only
Huang, X	2025	Transl Pediatr	China	Develop and compare different ML models (SVM, E-CHAID, BPNN, LR) for gestational diabetes prediction	Observational cohort	Clinical, real	Pregnant	1296	With gestational diabetes and complete medical record, no history of T1DM or T2DM, no multiple pregnancies	T2DM	Hospital cohort	No	No	No	Yes	29	NA	NA	NA	SVM, E-CHAID, BPNN, LR	k-fold CV	Yes	0.781 – 0.953	0.790 – 0.965	0.773 – 0.947	0.860 – 0.982	0.780 – 0.950	0.776 – 0.948	No	Yes	Yes	High	High	High	Moderate	Moderate	No calibration, external validation present but limited
T2DM = Type 2 Diabetes Mellitus, T1DM= Type 1 Diabetes Mellitus, ML = Machine Learning, AutoML = Automated Machine Learning, SVM = Support Vector Machine, E-CHAID = Exhaustive Chi-squared Automatic Interaction Detector, BPNN = Backpropagation Neural Network, LR = Logistic Regression, UCI=Intensive Care Unit, NA= not applicable, LASSO = Least Absolute Shrinkage and Selection Operator, TPOT = Tree-…
